# Supplementary material for: Circulating Autoantibodies Against Vasoactive Biomarkers Related to Orthostatic Intolerance in Long COVID Patients Compared to No-Long-COVID Populations: A Case-Control Study
Source: Biomolecules. 2025 Feb 18;15(2):300. doi: 10.3390/biom15020300 (PMC11853648; doi:10.3390/biom15020300)
Supplement: Supplementary file 1 [file biomolecules-15-00300-s001.zip]

Archive with 1 entries (1 files):
- biomolecules-3364056-supplementary.pdf
